# Supplementary material for: Global prevalence and effect of comorbidities and smoking status on severity and mortality of COVID-19 in association with age and gender: a systematic review, meta-analysis and meta-regression
Source: Sci Rep. 2023 Apr 19;13:6415. doi: 10.1038/s41598-023-33314-9 (PMC10115382; doi:10.1038/s41598-023-33314-9)
Supplement: Supplementary file 1 — Supplementary Information. [file 41598_2023_33314_MOESM1_ESM.xlsx]

## Sheet: Annexure 1 A baseline character
S. No.	Country	Continent	Type of Study	Total Number of COVID-19 Patients	No. of Males	The Median/ Average Age	Obesity	Diabetes	Hypertension	Asthma	Smoking	Hospitalization	ICU Admission	Mortality	Authors	Reference
1	UK	Europe	Observational Study	406793	182888	68	94690	19897	135604	55127	181365	90	0	0	Khawaja et al	12
2	Mexico	North America	Observational Study	89756	50622	47	18400	15707	18759	2603	0	89756	52866	0	Giannouchos et al	13
3	Mexico	North America	Observational Study	10925	4378	41	2041	762	0	428	1023	992	0	224	Antonio Villa et al	16
4	New York	North America	Observational Study	393	238	63	136	99	197	49	20	393	130	40	P. Goyal et al	20
5	France	Europe	Observational Study	222	160	64	96	59	108	0	0	222	183	45	Dana R et al	21
6	France, Swizerland,Belgium	Europe	Observational Study	4244	3159	63	1607	1167	2018	0	176	4244	2101	1298	REVA Network	23
7	USA	North America	Observational Study	744	359	68	186	266	490	0	33	744	0	0	Krishnamoorthy et al	24
8	New Orleans (LA)	North America	Observational Study	3481	1394	55	1727	566	1074	142	0	1382	474	326	Price-Haywood EG et al	25
9	Mexico	North America	Observational Study	69334	43410	56	16335	20800	23573	0	568	69334	5937	24770	Carrillo G et al	29
10	Mexico	North America	Observational Study	31522	12690	60	23335	19555	24613	5604	0	12690	0	2	Berumen J et al	33
11	England	Europe	Observational Study	233	161	61	38	0	0	0	0	233	0	48	Giacomelli A et al	36
12	Dubai	Asia	Observational Study	286	208	56	115	75	74	0	0	0	30	10	Al Heialy S et al	37
13	England	Europe	Observational Study	7606	4207	64	3311	2966	4525	741	510	7606	0	1302	Hendren NS et al	38
14	USA	North America	Observational Study	1091	509	58	285	137	288	0	0	1091	118	48	Wu X et al	39
15	Mississippi	North America	Observational Study	158	79	55	54	42	85	0	0	41	17	9	Babar I et al	40
16	Mexico	North America	Observational Study	158	95	61	41	56	56	4	5	158	0	158	Ruíz-Quiñonez JA et al	41
17	Italy	Europe	Observational Study	482	312	63	104	73	254	0	0	482	64	94	Rottoli M et al	43
18	Mississippi	North America	Observational Study	100	47	59	65	31	68	0	22	100	49	19	Lucar J et al	44
19	France	Europe	Observational Study	379	292	66	0	114	186	23	0	379	379	100	Azoulay E et al	45
20	New York	North America	Observational Study	3615	0	65	1370	0	0	0	0	3615	431	0	Lighter J et al	46
21	USA	North America	Observational Study	137119	46618	50	37318	49546	0	0	0	29204	0	26384	Mehta HB et al	47
22	New York	North America	Observational Study	5279	2615	54	865	1195	2256	786	1190	2741	102	113	Petrilli CM et al	48
23	Brazil	south America	Observational Study	269	138	74	161	114	199	0	0	269	0	0	Goncalves TJM et al	49
24	America	North America	Observational Study	184	111	65	66	80	12	18	0	0	0	32	Mani VR et al	53
25	New York	North America	Observational Study	200	98	64	46	79	152	27	65	200	32	48	Palaiodimos L et al	54
26	France	Europe	Observational Study	124	90	60	39	28	60	0	NA	124	124	18	Simonnet A et al	55
27	France	Europe	Observational Study	1965	1267	71	805	45	1556	0	656	1965	0	190	Smati S et al	56
28	New York	North America	Observational Study	10861	6468	65	4090	3995	6555	903	1797	10861	2625	2596	Kim TS et al	57
29	Colombia	North America	Observational Study	209	127	60	30	53	100	8	0	209	100	107	García-Posada M et al	58
30	New York (USA)	North America	Observational Study	504	263	68	215	269	416	41	71	504	113	219	Nakeshbandi M et al	59
31	Italy	Europe	Observational Study	338	201	66	77	82	153	12	91	105	49	9	Cottini M et al	60
32	Mexico (Latin America)	North America	Observational Study	800	488	52	357	209	240	11	112	800	199	241	Olivas-Martínez A et al	61
33	Wuhan (China)	Asia	Observational Study	463	224	61.3	42	25	52	11	0	463	0	0	Zhang J et al	62
34	New York City	North America	Observational Study	770	468	63.5	277	238	432	98	0	770	196	0	K. Hajifathalian et al	63
35	France	Europe	Observational Study	291	0	60	291	0	0	0	0	291	291	0	C. Caussy et al	64
36	United States	North America	Observational Study	103	63	60	49	38	66	20	48	103	44	0	M. Kalligeros et al	65
37	China	Asia	Observational Study	202	116	44	172	19	29	7	16	202	11	0	R. Huang et al	66
38	United States	North America	Observational Study	148495	68870	55	35803	0	0	0	0	71491	34896	8348	Kompaniyets L et al	67
39	New york (United States of America)	North America	Observational Study	3530	1951	65	1472	1392	2199	323	216	3530	3530	963	Guerson-Gil A et al	68
40	Chicago (USA)	North America	Observational Study	486	271	59	259	160	267	78	163	486	161	22	Hur K et al	69
41	Italy	Europe	Case control	242	94	64	48	37	110	21	0	242	242	78	Halasz G et al	70
42	New york (United States of America)	North America	Observational Study	2466	1434	67	189	996	1271	429	292	2466	533	627	Anderson MR et al	71
43	Singapore	Europe	Case control	91	51	60	0	18	30	9	4	91	27	4	S.W.X. Ong et al	72
44	Mexico (Latin America)	North America	Observational Study	309	126	43	67	41	61	9	47	140	29	0	Ortiz-Brizuela E et al	73
45	United States	North America	Observational Study	2215	1436	61	2215	861	1322	258	656	2215	2215	784	Gupta S et al	74
46	New Jersey	North America	Observational Study	210	0	40	57	0	0	0	0	94	94	18	Steinberg et al	73
47	Italy	Europe	Observational Study	95	78	55	34	18	44	0	0	95	95	18	Rossi AP et al	74
48	Michigon	North America	Observational Study	1983	993	64	1031	760	1345	383	0	1983	448	398	Suresh S et al	75
49	Michigan	North America	Observational Study	463	204	58	262	178	295	73	160	355	141	72	Suleyman G et al	76
50	Italy	Europe	Observational Study	100	52	70	29	25	53	14	17	100	100	0	D. Moriconi et al	79
51	Israel	Asia	Observational Study	34	22	52	19	9	13	0	4	34	34	0	D. Dicker et al	80
52	Boston (Massachusetts)	North America	Observational Study	277	175	60	138	111	135	53	111	277	277	72	Wolf M et al	81
53	France, italy, USA, Israel, Belgium, Spain	Europe	Observational Study	1461	1070	64	514	426	752	146	83	1461	1461	355	Chetboun M et al	82
54	France	Europe	Observational Study	43103	16415	43	5195	1385	3546	3685	5103	1728	64	64	Yordanov Y et al	83
55	Spain	Europe	Observational Study	348596	173112	50	69501	29480	75699	0	50237	348596	0	855	Mayer MA et al	84
56	USA	North America	Observational Study	41513	19670	50	2762	6761	12752	0	0	6680	0	1432	Singh S et al	85
57	Italy	Europe	Observational Study	3032	2019	55	335	914	2071	0	0	3032	3032	3032	Palmieri L et al	86
58	France	Europe	Observational Study	113	58	66	36	27	58	0	0	113	19	0	Pietri L et al	87
59	London (UK)	Europe	Observational Study	156	112	62	89	52	81	0	0	156	130	38	Thomson RJ et al	88
60	Italy	Europe	Observational Study	2378	1489	69	157	433	1391	0	0	2378	395	1760	Iaccarino G et al	89
61	USA	North America	Observational Study	265	154	65	66	0	0	0	0	0	0	0	Kass DA et al	90
62	Mexico	North America	Observational Study	177133	90582	44	29083	23455	30462	6857	16441	45091	2813	7997	Bello-Chavolla et al	91
63	New York	North America	Observational Study	257	171	62	119	92	162	21	33	257	257	101	Cummings et al	92
64	UK	Europe	Observational Study	20133	12068	73	1685	4949	0	2540	5216	20133	20133	5234	Docherty et al	93
65	UK	Europe	Observational Study	334329	152162	57	222663	16048	187558	0	32764	640	0	0	Hamer M et al	94
66	Mexico	North America	Observational Study	331298	178155	44	63459	53712	66170	8983	24484	95458	7904	34090	Parra-Bracamonte GM et al	95
67	Londo (UK)	Europe	Observational Study	502493	231147	60	0	0	0	0	0	0	0	0	Peters SAE et al	96
68	New York	North America	Case control	1000	596	63	0	372	601	0	230	614	236	211	Argenziano MG et al	95
69	Atlanta (GA)	North America	Observational Study	217	119	64	0	99	134	19	0	217	217	70	Auld SC et al	98
70	China	Asia	Case control	66	49	60	45	16	19	0	8	66	66	0	Zheng KI et al	97
71	New York	North America	Observational Study	3406	1961	57	1231	1599	1280	0	793	3406	0	1136	Klang E et al	100
72	Southwest Georgia	North America	Observational Study	522	218	63	481	221	416	68	89	522	123	92	Shah P et al	99
73	UK	Europe	Observational Study	2217	1290	73	267	752	864	439	0	2217	0	611	Sapey E et al	100
74	Barcelona (Spain)	Europe	Observational Study	104	60	59	28	32	90	0	0	104	104	28	Favà A et al	101
75	Italy	Europe	Observational Study	407	168	71	60	89	221	0	54	407	407	122	Bellan M et al	102
76	Mexico	North America	Case control	63611	28327	60	0	25784	30377	0	0	63611	0	31197	Murillo-Zamora E et al	103
77	New York	North America	Observational Study	225	130	65	0	87	146	0	0	225	225	75	Reyes Gil M et al	103
78	US	North America	Observational Study	3789	3417	66	0	1431	2463	283	2486	2277	408	45	Rentsch CT et al	104
79	Catalonia	North America	Observational Study	5586521	2755459	43	928163	317505	689436	0	0	16901	0	16600	Burn et al	105
80	France	Europe	Observational Study	287	232	63	168	84	137	0	38	287	287	93	de Roquetaillade et al	107
81	Spain	Europe	Observational Study	663	444	64	0	151	329	17	0	663	663	0	Ferrando C et al	108
82	France	Europe	Observational Study	2878	1666	66.6	756	677	1453	189	378	2878	74	360	Bonnet G et al	109
83	USA	North America	Observational Study	78	37	81	14	35	65	0	0	78	6	13	Ouellet JA et al	110
84	spain	Europe	Observational Study	255	140	70	62	65	148	19	63	255	19	43	lvarez-Arroyo et al	111
85	Mexico	North America	Observational Study	100	69	56	36	26	20	0	0	100	100	58	Álvarez-Maldonado P at al	112
86	Philadelphia, Pennsylvania	North America	Observational Study	840	450	57	342	282	0	0	0	840	840	9	Schreyer KE at al	113
87	Paris	Europe	Observational Study	203	120	60	0	67	90	16	29	203	0	25	Saib A et al	114
88	Tilburg (netherland)	North America	Observational Study	121	91	68	48	31	37	0	0	143	121	28	Pouwels S et al	115
89	Spain	Europe	Observational Study	6839	3849	65	1297	1113	3081	554	0	6839	390	1541	Ramos-Martínez A et al	116
90	New york (US)	North America	Observational Study	529	286	70	105	289	416	30	39	529	0	255	Gupta R et al	117
91	Mexico	North America	Observational Study	15529	8977	50	3215	2831	3370	542	1374	6042	0	1434	Prado-Galbarro et al	118
92	France	Europe	Observational Study	60	46	64	0	24	29	8	8	60	0	34	Shi R et al	119
93	France	Europe	Observational Study	86	50	66	19	24	44	0	5	86	7	7	Thoreau B et al	120
94	Madrid (Spain)	Europe	Observational Study	172	85	61	0	33	83	21	13	140	0	11	Guisado-Clavero et al	121
95	Madrid (Spain)	Europe	Observational Study	893	440	69	110	174	444	84	40	893	87	171	Antunez Muiños et al	122
96	Madrid (Spain)	Europe	Observational Study	49	24	55	19	10	21	1	0	49	0	0	Marín-Corral et al	123
97	Argentina	North America	Observational Study	1495	826	49	90	187	259	0	0	235	0	146	Yacobitti A et al	124
98	Italy	Europe	Observational Study	185	123	57	0	21	70	2	0	126	4	0	De Lorenzo R et al	126
99	New York	North America	Observational Study	6493	3538	59	418	1151	1637	271	0	3708	0	806	Mikami T et al	126
100	France	Europe	Observational Study	89530	47495	68	8611	17050	29622	1433	0	89530	14585	15104	Piroth L et al	127
101	Washingtom	North America	Observational Study	832	443	63	0	252	389	79	239	832	0	131	Garibaldi BT et al	128
102	Germany	Europe	Observational Study	223	163	69	52	59	108	0	0	223	223	78	Roedl K et al	129
103	Sweden	Europe	Observational Study	1417	813	62	99	285	547	100	0	1417	1086	0	Svensson P et al	130
104	New York	North America	Observational Study	336	209	65	241	94	0	0	0	336	336	0	Awad N et al	131
105	Spain	Europe	Observational Study	5746	1589	64	1026	1072	2819	302	578	5746	521	1167	Pepe M et al	132
106	South africa	Africa	Observational Study	1376	571	47	269	364	564	67	95	652	85	151	Mash RJ et al	133
107	Rome (Italy)	Europe	Observational Study	22	12	58	12	0	0	0	0	0	0	0	De Lorenzo A et al	135
108	Brazil	South America	Observational Study	61	22	67	0	17	34	2	0	61	61	15	Nascimento JHP et al	136
109	London	Europe	Observational Study	1996	1210	63	409	664	1009	0	173	1996	361	573	Apea VJ et al	137
110	Wuhan (China)	Asia	Observational Study	126	73	61	7	69	53	0	0	126	10	4	Lu X et al	138
111	Switzerland	Europe	Observational Study	113	66	57	0	35	63	28	93	113	0	0	Guler SA et al	139
112	Spain	Europe	Observational Study	12170	6998	68	2592	2324	6194	0	0	12170	0	2606	Rodilla E et al	140
113	Madrid (Spain)	Europe	Observational Study	456	259	57	109	85	210	0	0	456	31	71	Pablos JL et al	141
114	France	Europe	Observational Study	1092	593	63	215	260	393	71	125	1092	191	98	Fond G et al	142
115	Jerusalem (Israel)	Asia	Observational Study	90	57	65	23	9	23	0	0	90	0	11	Fteiha B et al	143
116	UK	Europe	Observational Study	19256	11573	67	4004	19256	5657	1628	0	19256	5447	5077	Dennis JM et al	144
117	Italy	Europe	Observational Study	192	146	60	41	31	75	0	0	192	44	26	Conte C et al	145
118	Los Angeles (USA)	North America	Observational Study	109	68	68	0	23	58	0	18	109	15	13	Grodecki K et al	146
119	UK	Europe	Observational Study	65932	36601	64	6638	9914	0	0	0	0	0	19766	Yates T et al	147
120	Sweden	Europe	Observational Study	451	406	60	32	19	31	0	0	451	451	37	Eriksson KE et al	148
121	madrid (Spain)	Europe	Observational Study	35387	17172	56	0	1893	4543	2330	7354	2080	246	466	Castilla J et al	149
122	USA	North America	Observational Study	878	480	66	52	192	306	43	67	878		292	Mather JF et al	151
123	Italy	Europe	Observational Study	97	60	64	21	15	48	0	0	97	0	9	Suardi LR et al	152
124	Spain	Europe	Observational Study	834	388	79	55	234	539	0	0	834	0	196	Posso M et al	153
125	England	Europe	Observational Study	9990	7032	60	0	0	0	0	0	7032	0	3933	Ferrando-Vivas et al	154
126	Argentina	South America	Observational Study	1909	1294	62	1137	553	897	0	0	1909	1909	1101	Estenssoro E et al	155
127	Brazil	South America	Observational Study	1503	895	60	0	563	850	44	0	1503	1503	666	Ferreira JC et al	156
128	Italy	Europe	Observational Study	410	299	65	78	69	203	0	0	410	410	95	Ciceri F et al	157
129	USA	North America	Observational Study	2541	1298	64	1250	955	1663	251	0	2541	614	460	Arshad S et al	158
130	USA	North America	Observational Study	1122	624	63	0	451	0	0	0	0	0	570	Bode B et al	159
131	Denmark	Europe	Observational Study	11122	4692	50	943	878	2679	0	0	2254	314	577	Reilev M et al	164
132	France	Europe	Observational Study	1045	612	66	351	264	548	0	36	1045	335	115	Kaeuffer C et al	169
133	UK	Europe	Observational Study	14479	3292	60	0	0	0	14479	0	14479	1542	5956	Aveyard P et al	170
134	New york	North Americca	Observational Study	4446	2444	66	1660	1473	2390	493	0	4446	0	959	Girardin JL et al	178
135	Los Angeles	North America	Observational Study	112	74	61	40	72	56	13	27	112	28	0	Monteiro AC et al	183
136	London	Europe	Observational Study	3480	1758	56	1129	459	1539	127	374	3382	218	191	Munblit D et al	184
137	England	Europe	Observational Study	13503	7510	39	4893	4256	7115	3241	5835	13503	1235	5475	Gao M et al	16
138	Mexico	North America	Observational Study	115	79	50	69	29	36	0	14	115	115	79	Pérez-Cruz E, et al	50
139	China	Asia	Observational Study	383	183	48	41	22	58	0	0	383	35	3	Cai et al.	49
140	Mexico	North America	Observational Study	309	55	49	67	32	45	9	25	140	29	5	Ortiz-Brizuela E et al	70
141	Paris	Europe	Observational Study	7320	2301	43	1532	402	978	814	790	1728	0	64	Yordanov Y et al	80
142	USA	North America	Observational Study	41513	19670	45	5879	6716	12752	6961	0	6680	1745	1432	Singh S et al	22
143	Thailand	Asia	Observational Study	147	61	40	46	14	14	166	30	147	20	0	Jayanama,et al	35
144	Japan	Asia	Observational Study	3376	2062	46	178	562	623	140	0	3829	678	243	Terada, Mari et al.	14
145	USA	North America	Observational Study	265	0	30	67	16	19	0	8	131	0	0	Kass DA, et al.	90
146	China	Asia	Observational Study	66	49	32	45	0	NA	0	0	66	19	0	Zheng KI et al	99
147	USA	North America	Observational Study	6916	3111	54	3171	1392	1693	1273	191	6529	2229	206	Tartof, Sara Y et al	50
148	China	Asia	Observational Study	202	116	44	24	29	29	7	16	202	11	0	R. Huang et al	66
149	USA	North America	Observational Study	210		42	57	0	0	0	0	94	35	18	Steinberg et al	73
150	USA	North America	Observational Study	331298	178155	44	63459	53712	66170	24484	1374	95458	7904	38310	Parra-Bracamonte et al	95
151	China	Asia	Observational Study	145	79	48	43	22	14	6	12	0	0	0	Chen, Q et al.	26
152	China	Asia	Observational Study	347	98	45	24	16	23	15	33	73	4	0	Louapre, C et al.	30
153	China	Asia	Observational Study	96	31	36	37	0	0	0	0	96	25	0	Cai, Shao-Hang et al	160
154	England	Europe	Observational Study	10926	6162	40	2954	7001	8049	1546	7239	10926	0	10926	Williamson, E J et al.	161
155	UAE	Asia	Observational Study	1158	945	41	148	271	236	0	0	1158	104	40	Al-Sabah, Salman et al	27
156	Israel	Asia	Observational Study	2354	2414	35	874	362	627	310	643	936	173	21	Yanover, Chen et al.	162
157	USA	North America	Observational Study	689	365	45	128	170	341	70	0	216	65	26	Mendy, Angelico et al	164
158	USA	North America	Observational Study	66123	40124	43	13997	21840	26728	1448	5042	66123	0	32039	Murillo-Zamora, E et al	165
159	Brazil	South America	Observational Study	444	200	41	109	488	88	37	0	30	0	3	Leal, Fabio E et al	166
160	USA	North America	Observational Study	219	175	50	52	6	25	10	0	12	0	0	Kebisek J et al.	167
161	Spain	Europe	Observational Study	102002	42996	46	20761	6000	13747	2359	36	16901	2692	5273	Burn, Edward et al	106
162	USA	North America	Observational Study	10544	6087	47	2097	1845	2272	374	936	3997	492	968	Carrillo-Vega, M F et al	172
163	China	Asia	Observational Study	150	94	48	75	29	0	0	0	155	0	0	Gao, Feng et al.	29
164	Brazil	South America	Observational Study	19940	4290	45	324	1892	2503	279	0	11321	4031	3254	Baqui, Pedro et al	168
165	USA	North America	Observational Study	458	206	50	97	41	100	55	0	0	0	2	Blair, Janis E et al	173
166	Bangladesh	Asia	Observational Study	799	526	49	144	261	337	144		799	318	0	Sharif N et al	174
167	USA	North America	Observational Study	24723	2	17	5	4	13	37	68	693	3	0	Chima M et al	25
168	England	Europe	Observational Study	201	54	44	40	5	6	0	0	37	0	0	Monteiro, Ana C et al.	183
169	USA	North America	Observational Study	41	41	44	2	0	0	0	0	8	9	0	Abdalkader M et al.	175
170	England	Europe	Observational Study	35463	20615	73	3414	8487	10513	0	0	11426		11426	Knight SR et al.	176
171	USA	north America	Observational Study	67	31	50	46	0	0	0	0	46	13	1	Chao JY et al.	177
172	Spain	Europe	Observational Study	5868	3373	44	1026	1072	2818	302	302	5746	521	1185	Pepe M et al	136
173	Norway	Europe	Observational Study	217	162	63	38	43	84	32	4	217	217	40	Auld SC et al	98
174	USA	North America	Observational Study	299	36	48	31	24	32	0	0	0	0	0	Chow DS et al	181
175	USA	North America	Observational Study	174568	93607	42	49388	8420	0	0	0	32472	6565	3770	Bennett et al	155
176	France	Europe	Observational Study	38	0	31	4	0	1	1	0	38	13	0	Sentilhes L et al	182
177	Saudi arabia	Asia	Observational Study	706	407	33	42	68	52	56	90	706	0	0	Alali AS et al.	185
178	Saudi arabia	Asia	Observational Study	352	307	51	352	97	180	0	174	352	352	113	Alharthy A et al	186
179	USA	North America	Observational Study	113	0	40	18	90	43	9	1174	58	26	5	O'Malley, G et al	187
180	USA	North America	Case control	12304	7221	48	4717	2596	2887	623	1191	5539	575	1502	Hernández-Garduño E et al	19
181	USA	North America	Case control	3844	2230	55	677	558	730	0	365	3844	490	342	Denova-Gutiérrez E et al	14
182	China	Asia	Observational Study	240	111	48	0	23	43	3	14	240	184	25	Rao, Xinrui et al	28
183	China	Asia	Observational Study	65	36	40	10	2	3	3	1	65	12	0	Deng M et al.	182
184	USA	North America	Observational Study	51 633	29803	47	10708	9460	11151	1602	4366	19831	1893	5332	Bello Chavolla OY et al	12
185	USA	North America	Case control	35476	29107	45	8504	7874	9489	1596	4627	7351	1021	2860	Cordero-Franco HF et al	188
186	USA	North America	Observational Study	38324	22362	44	8014	7468	8340	1188	3277	15305	1534	3926	Martos-Benítez FD et al	189
187	USA	North America	Observational Study	100	56	45	22	10	56	10	2	24	6	1	Duanmu Y et al	190
188	USA	North America	Observational Study	177	92	45	4	5	21	35	2	44	9	0	Nachega JB et al	191
189	USA	North America	Observational Study	15529	8977	47	3215	2831	3370	542	1374	6042	676	1434	Prado-Galbarro et al	122
190	USA	North America	Observational Study	757210	394832	44	139115	120476	151731	19260	57451	181344	15501	80616	Woolcott, Orison O et al.	174
